# Supplementary material for: Trimethylamine N-Oxide Promotes Autoimmunity and a Loss of Vascular Function in Toll-like Receptor 7-Driven Lupus Mice
Source: Antioxidants (Basel). 2021 Dec 30;11(1):84. doi: 10.3390/antiox11010084 (PMC8773414; doi:10.3390/antiox11010084)
Supplement: Supplementary file 1 [file antioxidants-11-00084-s001.zip]

Archive with 1 entries (1 files):
- antioxidants-1508419-supplementary.pdf
